# Supplementary material for: Insight from OPN1LW Gene Haplotypes into the Cause and Prevention of Myopia
Source: Genes (Basel). 2022 May 25;13(6):942. doi: 10.3390/genes13060942 (PMC9222437; doi:10.3390/genes13060942)
Supplement: Supplementary file 1 [file genes-13-00942-s001.zip]

Archive with 1 entries (1 files):
- genes-1666398-supplementary.pdf
